# Supplementary material for: Functional plasticity of Capsicum annuum var. glabriusculum through multiple traits
Source: AoB Plants. 2022 May 5;14(3):plac017. doi: 10.1093/aobpla/plac017 (PMC9237842; doi:10.1093/aobpla/plac017)
Supplement: plac017_suppl_Supplementary_Data [file plac017_suppl_supplementary_data.xlsx]

## Sheet: Principal component analysis
	Appendix B. Supporting information of the article:																									Appendix B. Supporting information of the article:
	Functional plasticity of Capsicum annuum var. glabriusculum through multiple traits																									Functional plasticity of Capsicum annuum var. glabriusculum through multiple traits
	Functional plasticity of Capsicum annuum var. glabriusculum through multiple traits
	Eigenvalues after Varimax Rotations					Name of variables		Factor Loadings after Varimax Rotation								Communalities after Varimax Rotation								Factor Loadings after Varimax Rotation										Communalities after Varimax Rotation
	Principal component	Eigenvalue	Individual percent	Cumulative percent				Assignated number	Variables abbreviation	Factors i.e. the principal components						Assignated number	Variables	Factors i.e. the principal components						Assignated number	Variables	Factors i.e. the principal components								Assignated number	Variables	Factors i.e. the principal components
										Factor1	Factor2	Factor3	Factor4	Factor5				Factor1	Factor2	Factor3	Factor4	Factor5			Variables	Factor6	Factor7	Factor8	Factor9	Factor10	Factor 11	Factor 12			Variables	Factor6	Factor7	Factor8	Factor9	Factor10	Factor 11	Factor 12
	1	14.3844	35.08	35.08		Stomatal conductance		1	gs	-0.304172	0.035571	-0.918437	-0.050083	-0.052902		1	gs	0.092521	0.001265	0.843526	0.002508	0.002799		1	gs	-0.069792	0.169321	0.145861	-0.03613	-0.024541	-0.025632	0		1	gs	0.004871	0.02867	0.021276	0.001305	0.000602	0.000657	0
	2	13.0297	31.78	66.86		The ratio between CO₂ assimilation and stomatal conductance		2	A/gs ratio	0.425865	-0.036922	0.839603	0.165446	0.098441		2	A/gs ratio	0.181361	0.001363	0.704933	0.027372	0.009691		2	A/gs ratio	-0.077336	0.246783	0.079294	0.022449	0.019936	-0.034764	0		2	A/gs ratio	0.005981	0.060902	0.006288	0.000504	0.000397	0.001209	0
	3	6.691	16.32	83.18		Intercellular CO₂ concentration		3	Ci	-0.489833	0.058761	-0.839719	-0.073719	0.128005		3	Ci	0.239936	0.003453	0.705128	0.005435	0.016385		3	Ci	-0.051428	0.087249	-0.115957	0.073622	-0.000841	-0.023219	0		3	Ci	0.002645	0.007612	0.013446	0.00542	1e-06	0.000539	0
	4	2.82521	6.89	90.07		Chloroplastic CO₂ concentration		4	Cc	0.162876	-0.778473	-0.071685	0.447328	-0.277993		4	Cc	0.026529	0.60602	0.005139	0.200102	0.07728		4	Cc	0.246004	-0.048825	-0.100754	0.025957	-0.079367	-0.07003	0		4	Cc	0.060518	0.002384	0.010151	0.000674	0.006299	0.004904	0
	5	1.07695	2.63	92.7		Mesophyll conductance		5	gm	0.261431	-0.386182	0.139208	0.865779	-0.037257		5	gm	0.068346	0.149136	0.019379	0.749573	0.001388		5	gm	0.084435	0.029367	-0.048178	-0.040848	-0.013574	0.003487	0		5	gm	0.007129	0.000862	0.002321	0.001669	0.000184	1.2e-05	0
	6	0.891546	2.17	94.87		The ratio between mesophyll conductance and stomatal conductance		6	gm/gs ratio	0.337036	-0.301565	0.370356	0.806871	0.007566		6	gm/gs ratio	0.113593	0.090942	0.137163	0.651041	5.7e-05		6	gm/gs ratio	-0.017112	0.027077	0.070574	-0.026756	0.020804	0.006972	0		6	gm/gs ratio	0.000293	0.000733	0.004981	0.000716	0.000433	4.9e-05	0
	7	0.84318	2.06	96.93		Stomatal limitation		7	ls	0.350686	-0.08372	0.909458	0.171826	-0.097843		7	ls	0.12298	0.007009	0.827114	0.029524	0.009573		7	ls	0.056334	-0.016478	0.007982	0.009098	-0.005236	-0.013431	0		7	ls	0.003174	0.000272	6.4e-05	8.3e-05	2.7e-05	0.00018	0
	8	0.279895	0.68	97.61		Mesophyll limitation		8	lm	-0.34176	0.683528	-0.380165	-0.385563	0.173352		8	lm	0.1168	0.467211	0.144525	0.148659	0.030051		8	lm	-0.230495	-0.14254	0.111658	0.00815	0.082239	0.003378	0		8	lm	0.053128	0.020318	0.012467	6.6e-05	0.006763	1.1e-05	0
	9	0.589801	1.44	99.05		The ratio between respiration and CO₂ assimilation		9	Rd/A ratio	-0.22834	0.741887	0.217943	-0.165186	-0.081668		9	Rd/A ratio	0.052139	0.550396	0.047499	0.027286	0.00667		9	Rd/A ratio	-0.008607	-0.554387	-0.029676	0.085142	-0.018978	0.010006	0		9	Rd/A ratio	7.4e-05	0.307345	0.000881	0.007249	0.00036	0.0001	0
	10	0.275052	0.67	99.72		The maximum CO₂ assimilation		10	AMAX	-0.570693	0.637415	-0.425515	-0.03329	-0.157433		10	AMAX	0.32569	0.406298	0.181063	0.001108	0.024785		10	AMAX	0.12669	0.029967	0.077726	-0.05831	0.033521	-0.183145	0		10	AMAX	0.01605	0.000898	0.006041	0.0034	0.001124	0.033542	0
	11	0.11333	0.28	100		Maximum velocity of Rubisco carboxylation		11	Vcmax	-0.303315	0.900316	0.124002	-0.207608	0.041788		11	Vcmax	0.092	0.810569	0.015376	0.043101	0.001746		11	Vcmax	0.028848	-0.177357	0.026832	-0.042789	-0.020508	0.044145	0		11	Vcmax	0.000832	0.031455	0.00072	0.001831	0.000421	0.001949	0
	12	0	0	100		Electrons transport rate		12	J	-0.486092	0.824388	-0.177655	-0.136633	0.169743		12	J	0.236286	0.679615	0.031561	0.018669	0.028813		12	J	-0.003805	-0.062835	0.026414	0.008804	-0.004951	-0.017163	0		12	J	1.4e-05	0.003948	0.000698	7.8e-05	2.5e-05	0.000295	0
						Triose phophate utilization rate		13	TPU	-0.560675	0.747656	-0.148519	-0.111782	0.2843		13	TPU	0.314357	0.558989	0.022058	0.012495	0.080827		13	TPU	0.076664	-0.007027	0.005863	-0.047067	0.021817	-0.051207	0		13	TPU	0.005877	4.9e-05	3.4e-05	0.002215	0.000476	0.002622	0
						Respiration rate in the day i.e. in presence of light		14	Rd	-0.457515	0.721022	-0.03594	-0.150014	0.493043		14	Rd	0.20932	0.519873	0.001292	0.022504	0.243092		14	Rd	-0.023917	-0.005241	0.013925	-0.034908	0.001633	0.04364	0		14	Rd	0.000572	2.7e-05	0.000194	0.001219	3e-06	0.001904	0
						Specific leaves area		15	SLA	0.76961	-0.422947	0.383225	0.206476	0.084899		15	SLA	0.592299	0.178884	0.146861	0.042633	0.007208		15	SLA	0.045981	0.048153	-0.044175	-0.071821	-0.13375	0.051795	0		15	SLA	0.002114	0.002319	0.001951	0.005158	0.017889	0.002683	0
						Leaf area ratio		16	LAR	0.656311	-0.440063	0.511867	0.275801	-0.04662		16	LAR	0.430744	0.193656	0.262008	0.076066	0.002173		16	LAR	0.062642	0.109395	0.083389	-0.070038	0.07858	0.037776	0		16	LAR	0.003924	0.011967	0.006954	0.004905	0.006175	0.001427	0
						Leaf mass per area		17	LMA	-0.787245	0.368539	-0.425973	-0.103807	-0.195368		17	LMA	0.619754	0.135821	0.181453	0.010776	0.038169		17	LMA	0.080454	-0.004901	0.077296	0.035925	-0.006428	-0.01496	0		17	LMA	0.006473	2.4e-05	0.005975	0.001291	4.1e-05	0.000224	0
						Adaxial Stomatal density		18	SDad	-0.749446	0.453591	-0.400649	-0.160428	0.068258		18	SDad	0.561669	0.205745	0.160519	0.025737	0.004659		18	SDad	-0.108457	-0.163261	-0.002467	0.016514	-0.043255	-0.033226	0		18	SDad	0.011763	0.026654	6e-06	0.000273	0.001871	0.001104	0
						Abaxial Stomatal density		19	SDab	-0.730964	0.382483	-0.373975	-0.027948	0.135897		19	SDab	0.534308	0.146293	0.139857	0.000781	0.018468		19	SDab	0.069922	-0.331276	0.116677	-0.019865	-0.144653	-0.103575	0		19	SDab	0.004889	0.109744	0.013613	0.000395	0.020925	0.010728	0
						Abaxial Stomatal index		20	SIab	-0.757035	0.33798	-0.356104	0.051377	-0.092179		20	SIab	0.573101	0.114231	0.12681	0.00264	0.008497		20	SIab	-0.019703	-0.140544	-0.038592	-0.110937	-0.375195	0.003626	0		20	SIab	0.000388	0.019753	0.001489	0.012307	0.140771	1.3e-05	0
						Total photosynthetic pigments		21	TPP	-0.828126	0.326973	-0.402293	-0.175497	0.092106		21	TPP	0.685792	0.106911	0.161839	0.030799	0.008483		21	TPP	0.011313	-0.063793	0.010023	-0.034265	0.005151	0.025992	0		21	TPP	0.000128	0.00407	0.0001	0.001174	2.7e-05	0.000676	0
						Chlorophyll a		22	Chla	-0.854059	0.294899	-0.36252	-0.174215	0.089894		22	Chla	0.729417	0.086965	0.131421	0.030351	0.008081		22	Chla	0.005001	-0.057003	-0.087746	-0.047856	-0.020332	0.009353	0		22	Chla	2.5e-05	0.003249	0.007699	0.00229	0.000413	8.7e-05	0
						Chlorophyll b		23	Chlb	-0.711088	0.399067	-0.521094	-0.141861	0.090384		23	Chlb	0.505647	0.159254	0.271539	0.020124	0.008169		23	Chlb	0.038178	-0.049758	0.157044	-0.04229	-0.004386	0.069735	0		23	Chlb	0.001458	0.002476	0.024663	0.001788	1.9e-05	0.004863	0
						Xanthophylls and Carotenoids		24	Xant plus Carot	-0.882837	0.22206	-0.2892	-0.19895	0.128366		24	Xant plus Carot	0.779401	0.049311	0.083637	0.039581	0.016478		24	Xant plus Carot	0.005768	-0.122757	-0.122924	-0.025433	-0.024092	-0.012366	0		24	Xant plus Carot	3.3e-05	0.015069	0.01511	0.000647	0.00058	0.000153	0
						Nitrogen allocation to carboxylation		25	NC	-0.234081	0.942804	-0.103759	-0.147381	0.089117		25	NC	0.054794	0.888879	0.010766	0.021721	0.007942		25	NC	-0.073602	0.077103	-0.002909	0.03488	-0.057475	-0.002868	0		25	NC	0.005417	0.005945	8e-06	0.001217	0.003303	8e-06	0
						Nitrogen allocation to bioenergetics		26	NB	-0.44546	0.627295	-0.403833	-0.083434	0.394252		26	NB	0.198435	0.393499	0.163081	0.006961	0.155434		26	NB	-0.110261	0.233855	-0.022916	0.085894	0.043776	-0.07697	0		26	NB	0.012158	0.054688	0.000525	0.007378	0.001916	0.005924	0
						Nitrogen allocation to light-harvesting		27	NL	-0.840863	0.340139	-0.336409	-0.178585	0.075522		27	NL	0.707051	0.115695	0.113171	0.031893	0.005704		27	NL	-0.103261	0.104517	0.021406	0.063796	0.003956	-0.018887	0		27	NL	0.010663	0.010924	0.000458	0.00407	1.6e-05	0.000357	0
						Total nitrogen allocation to photosynthetic components		28	NP	-0.594143	0.71857	-0.251469	-0.176752	0.10985		28	NP	0.353006	0.516343	0.063237	0.031241	0.012067		28	NP	-0.090416	0.108961	0.010551	0.056291	-0.024816	-0.012764	0		28	NP	0.008175	0.011873	0.000111	0.003169	0.000616	0.000163	0
						The ratio between nitrogen to light-harvesting and total nitrogen to photosynthetic components		29	NL/NP ratio	-0.909787	-0.050188	-0.311256	-0.173219	-0.051589		29	NL/NP ratio	0.827712	0.002519	0.09688	0.030005	0.002661		29	NL/NP ratio	-0.101702	0.011145	0.071515	0.118166	0.085005	-0.058746	0		29	NL/NP ratio	0.010343	0.000124	0.005114	0.013963	0.007226	0.003451	0
						Carbon		30	C	-0.774921	0.485551	-0.258864	-0.148814	0.167633		30	C	0.600502	0.23576	0.06701	0.022146	0.028101		30	C	-0.118477	0.139821	0.023169	0.099749	0.000966	0.049059	0		30	C	0.014037	0.01955	0.000537	0.00995	1e-06	0.002407	0
						Sulphur		31	S	-0.473325	0.621134	-0.193928	-0.299603	-0.036621		31	S	0.224036	0.385807	0.037608	0.089762	0.001341		31	S	-0.478681	-0.028031	-0.034341	0.159376	-0.057599	-0.04033	0		31	S	0.229135	0.000786	0.001179	0.025401	0.003318	0.001627	0
						Hydrogen		32	H	-0.788124	0.449446	-0.280437	-0.153069	0.168378		32	H	0.621139	0.202002	0.078645	0.02343	0.028351		32	H	-0.099686	0.15018	0.044037	0.097481	-0.00129	0.049983	0		32	H	0.009937	0.022554	0.001939	0.009503	2e-06	0.002498	0
						Phosphorus		33	P	-0.700432	0.540933	-0.065034	-0.303244	0.028075		33	P	0.490605	0.292608	0.004229	0.091957	0.000788		33	P	-0.247601	0.08578	-0.004233	0.187351	-0.01981	0.125048	0		33	P	0.061306	0.007358	1.8e-05	0.035101	0.000392	0.015637	0
						Magnesium		34	Mg	-0.54114	0.47384	-0.510011	-0.261969	0.04786		34	Mg	0.292833	0.224524	0.260111	0.068628	0.002291		34	Mg	-0.360515	0.024874	0.1012	-0.017168	0.098842	-0.026788	0		34	Mg	0.129971	0.000619	0.010241	0.000295	0.00977	0.000718	0
						Calcium		35	Ca	-0.261778	0.72292	-0.437246	-0.230957	0.219796		35	Ca	0.068528	0.522614	0.191184	0.053341	0.04831		35	Ca	-0.056561	0.167786	0.245202	0.01158	0.153195	-0.030736	0		35	Ca	0.003199	0.028152	0.060124	0.000134	0.023469	0.000945	0
						Iron		36	Fe	-0.731992	0.291836	0.088632	-0.143633	-0.015531		36	Fe	0.535813	0.085169	0.007856	0.02063	0.000241		36	Fe	-0.126234	-0.071108	-0.002536	0.572939	0.031871	-0.004315	0		36	Fe	0.015935	0.005056	6e-06	0.328259	0.001016	1.9e-05	0
						Nickel		37	Ni	-0.755935	0.543316	-0.232394	-0.141651	0.134127		37	Ni	0.571438	0.295192	0.054007	0.020065	0.01799		37	Ni	-0.144865	-0.012749	0.011738	-0.111907	0.084224	0.020138	0		37	Ni	0.020986	0.000163	0.000138	0.012523	0.007094	0.000406	0
						Cooper		38	Cu	-0.696411	0.385853	-0.167478	-0.261149	0.182154		38	Cu	0.484988	0.148882	0.028049	0.068199	0.03318		38	Cu	-0.397386	0.085311	-0.032745	0.251985	0.006879	0.083023	0		38	Cu	0.157915	0.007278	0.001072	0.063496	4.7e-05	0.006893	0
						Relative growth rate		39	RGR	-0.187812	0.923568	-0.235134	-0.079377	-0.203218		39	RGR	0.035273	0.852978	0.055288	0.006301	0.041298		39	RGR	0.004635	-0.056421	-0.02121	0.066173	-0.010424	-0.026826	0		39	RGR	2.1e-05	0.003183	0.00045	0.004379	0.000109	0.00072	0
						Total biomass		40	TB	-0.160189	0.902442	-0.324213	-0.084488	-0.193523		40	TB	0.025661	0.814401	0.105114	0.007138	0.037451		40	TB	-0.025493	-0.059612	0.054754	0.049527	0.002097	-0.023997	0		40	TB	0.00065	0.003554	0.002998	0.002453	4e-06	0.000576	0
						Reproductive mass fraction		41	REMF	-0.297578	0.907524	0.055354	-0.113699	0.015969		41	REMF	0.088552	0.823599	0.003064	0.012928	0.000255		41	REMF	-0.096657	-0.023944	-0.194555	0.108882	-0.104533	0.032438	0		41	REMF	0.009343	0.000573	0.037851	0.011855	0.010927	0.001052	0

## Sheet: Multiple correlations matrix
	Appendix B. Supporting information of the article:
	Functional plasticity of Capsicum annuum var. glabriusculum through multiple traits
		Multiple correlations matrix of significant traits measured in cultivated plants
	Variables
		gs	A/gs ratio	Ci	Cc	gm	gm/gs ratio	ls	lm	Rd/A ratio	AMAX	Vcmax	J	TPU	Rd	SLA	LAR	LMA	SDad	SDab	SIab	TPP	Chla	Chlb	Xant plus Carot	NC	NB	NL	NP	NL/NP ratio	C	S	H	P	Mg	Ca	Fe	Ni	Cu	RGR	TB	REMF
	gs	1	-0.857126	0.918637	-0.05642	-0.268728	-0.477853	-0.953769	0.493403	-0.192193	0.610615	-0.008628	0.33193	0.320893	0.182165	-0.612888	-0.670801	0.663404	0.597372	0.536596	0.556725	0.627237	0.586381	0.723069	0.507927	0.220692	0.553772	0.607893	0.465483	0.586786	0.519753	0.381461	0.546072	0.327424	0.703471	0.571596	0.134672	0.473823	0.408816	0.306244	0.391511	0.04892
	A/gs ratio	-0.857126	1	-0.896641	0.046934	0.377632	0.61303	0.927592	-0.543485	-0.114333	-0.635355	-0.135311	-0.404925	-0.387621	-0.228528	0.706386	0.794	-0.743026	-0.723553	-0.708288	-0.68075	-0.73987	-0.722166	-0.775887	-0.688369	-0.212999	-0.457022	-0.637571	-0.473188	-0.657985	-0.527342	-0.409292	-0.547745	-0.380825	-0.670225	-0.452254	-0.267721	-0.539883	-0.424616	-0.358394	-0.413188	-0.145628
	Ci	0.918637	-0.896641	1	-0.135516	-0.335509	-0.55941	-0.969852	0.564337	-0.064279	0.643632	0.093777	0.460227	0.480387	0.366397	-0.727407	-0.812911	0.737086	0.744396	0.66905	0.65941	0.776956	0.765661	0.80212	0.721117	0.292993	0.68759	0.75427	0.588904	0.71813	0.679723	0.487465	0.699925	0.487054	0.754867	0.573584	0.352713	0.621164	0.595296	0.326354	0.379161	0.195826
	Cc	-0.05642	0.046934	-0.135516	1	0.754842	0.606463	0.176611	-0.84873	-0.650586	-0.499262	-0.85317	-0.815214	-0.772495	-0.848529	0.514429	0.540083	-0.361976	-0.549466	-0.400443	-0.279729	-0.462923	-0.43304	-0.487346	-0.398694	-0.871247	-0.710948	-0.508508	-0.772037	-0.182278	-0.638047	-0.771964	-0.610585	-0.740971	-0.657454	-0.795	-0.42738	-0.677269	-0.6677	-0.701266	-0.69545	-0.808375
	gm	-0.268728	0.377632	-0.335509	0.754842	1	0.951202	0.406564	-0.77697	-0.474594	-0.468425	-0.592904	-0.598583	-0.555922	-0.552594	0.605836	0.65971	-0.488534	-0.582344	-0.427156	-0.324386	-0.554125	-0.536569	-0.542514	-0.529717	-0.575117	-0.507557	-0.564849	-0.631903	-0.427732	-0.572151	-0.694089	-0.567362	-0.689785	-0.659366	-0.630952	-0.45198	-0.577103	-0.626838	-0.502548	-0.510132	-0.521999
	gm/gs ratio	-0.477853	0.61303	-0.55941	0.606463	0.951202	1	0.616872	-0.762417	-0.373433	-0.565101	-0.49738	-0.587424	-0.557214	-0.499734	0.693004	0.777212	-0.616721	-0.671	-0.526863	-0.459203	-0.667618	-0.65783	-0.656168	-0.643181	-0.518888	-0.548528	-0.649739	-0.64873	-0.541641	-0.617137	-0.661416	-0.620664	-0.666041	-0.708862	-0.627384	-0.432542	-0.610121	-0.621658	-0.499762	-0.514606	-0.462677
	ls	-0.953769	0.927592	-0.969852	0.176611	0.406564	0.616872	1	-0.616177	0.044785	-0.621785	-0.104842	-0.439769	-0.436683	-0.329573	0.681794	0.78531	-0.687264	-0.702028	-0.634276	-0.597987	-0.72174	-0.692556	-0.786984	-0.636521	-0.294211	-0.637576	-0.673935	-0.544326	-0.626561	-0.598351	-0.46674	-0.619349	-0.420183	-0.763195	-0.615449	-0.224541	-0.568984	-0.514446	-0.348746	-0.421424	-0.156592
	lm	0.493403	-0.543485	0.564337	-0.84873	-0.77697	-0.762417	-0.616177	1	0.628676	0.75491	0.778942	0.891653	0.836728	0.813984	-0.796503	-0.848813	0.679551	0.836632	0.719481	0.577851	0.750922	0.709171	0.799619	0.662619	0.837349	0.828613	0.741781	0.881871	0.49039	0.792596	0.876138	0.778721	0.800323	0.910763	0.906067	0.514861	0.838535	0.77636	0.784435	0.814855	0.743949
	Rd/A ratio	-0.192193	-0.114333	-0.064279	-0.650586	-0.474594	-0.373433	0.044785	0.628676	1	0.501377	0.889566	0.727341	0.643706	0.6162	-0.47587	-0.47727	0.3962	0.53466	0.542289	0.421978	0.397678	0.386793	0.380692	0.395503	0.709364	0.338365	0.341841	0.579379	0.135932	0.423427	0.614044	0.388931	0.567153	0.386016	0.418968	0.516681	0.534527	0.416291	0.743963	0.700768	0.802229
	AMAX	0.610615	-0.635355	0.643632	-0.499262	-0.468425	-0.565101	-0.621785	0.75491	0.501377	1	0.68869	0.858459	0.841513	0.65535	-0.898058	-0.857209	0.916141	0.866753	0.822902	0.795317	0.841257	0.813785	0.87751	0.745284	0.758898	0.768428	0.825472	0.883548	0.633276	0.816665	0.696311	0.814591	0.714261	0.801219	0.796345	0.523406	0.848049	0.614665	0.828521	0.838703	0.682133
	Vcmax	-0.008628	-0.135311	0.093777	-0.85317	-0.592904	-0.49738	-0.104842	0.778942	0.889566	0.68869	1	0.913788	0.862779	0.83921	-0.606314	-0.603303	0.534348	0.646644	0.594321	0.511157	0.550377	0.5303	0.562699	0.498184	0.92496	0.630356	0.535209	0.813142	0.213592	0.648278	0.722228	0.617465	0.730966	0.569314	0.703367	0.508472	0.726984	0.564951	0.873069	0.838406	0.933609
	J	0.33193	-0.404925	0.460227	-0.815214	-0.598583	-0.587424	-0.439769	0.891653	0.727341	0.858459	0.913788	1	0.979475	0.927093	-0.809882	-0.824907	0.745838	0.854453	0.789905	0.695917	0.786637	0.762492	0.807522	0.717106	0.940717	0.870714	0.781386	0.963273	0.474276	0.86405	0.816362	0.845047	0.839207	0.790496	0.865779	0.607487	0.898678	0.749012	0.874857	0.864248	0.898865
	TPU	0.320893	-0.387621	0.480387	-0.772495	-0.555922	-0.557214	-0.436683	0.836728	0.643706	0.841513	0.862779	0.979475	1	0.955602	-0.802842	-0.8095	0.741845	0.848966	0.804556	0.694183	0.816092	0.799804	0.818521	0.764583	0.884406	0.890771	0.80668	0.948527	0.51534	0.883127	0.738261	0.868928	0.813421	0.753425	0.840806	0.591836	0.913654	0.737579	0.780492	0.764836	0.836939
	Rd	0.182165	-0.228528	0.366397	-0.848529	-0.552594	-0.499734	-0.329573	0.813984	0.6162	0.65535	0.83921	0.927093	0.955602	1	-0.657369	-0.697013	0.557718	0.74337	0.692468	0.553778	0.703374	0.687862	0.703689	0.666653	0.856534	0.872318	0.705247	0.878824	0.388611	0.819993	0.701963	0.801685	0.776451	0.679947	0.802132	0.539242	0.841944	0.735271	0.668395	0.651793	0.810604
	SLA	-0.612888	0.706386	-0.727407	0.514429	0.605836	0.693004	0.681794	-0.796503	-0.47587	-0.898058	-0.606314	-0.809882	-0.802842	-0.657369	1	0.941317	-0.965454	-0.959355	-0.864358	-0.806886	-0.958087	-0.941283	-0.9377	-0.910176	-0.636044	-0.755465	-0.95713	-0.885475	-0.868579	-0.921937	-0.793945	-0.924957	-0.864394	-0.895576	-0.732081	-0.738541	-0.928466	-0.829233	-0.665229	-0.674632	-0.602922
	LAR	-0.670801	0.794	-0.812911	0.540083	0.65971	0.777212	0.78531	-0.848813	-0.47727	-0.857209	-0.603303	-0.824907	-0.8095	-0.697013	0.941317	1	-0.909059	-0.974656	-0.889544	-0.850797	-0.947661	-0.939237	-0.937084	-0.90992	-0.669922	-0.805229	-0.924643	-0.887986	-0.782711	-0.898875	-0.817303	-0.899836	-0.832412	-0.902682	-0.742371	-0.656047	-0.893771	-0.825368	-0.676585	-0.690262	-0.637953
	LMA	0.663404	-0.743026	0.737086	-0.361976	-0.488534	-0.616721	-0.687264	0.679551	0.3962	0.916141	0.534348	0.745838	0.741845	0.557718	-0.965454	-0.909059	1	0.924399	0.870095	0.879389	0.944374	0.928152	0.938832	0.886602	0.568967	0.677695	0.929788	0.831943	0.860244	0.87638	0.688069	0.885948	0.788782	0.813577	0.653268	0.674438	0.867285	0.726156	0.638184	0.647976	0.535228
	SDad	0.597372	-0.723553	0.744396	-0.549466	-0.582344	-0.671	-0.702028	0.836632	0.53466	0.866753	0.646644	0.854453	0.848966	0.74337	-0.959355	-0.974656	0.924399	1	0.940484	0.888253	0.972078	0.961921	0.952408	0.939661	0.672935	0.796393	0.948645	0.902238	0.817304	0.929973	0.822775	0.929116	0.859575	0.901235	0.724058	0.700968	0.949568	0.848728	0.663942	0.673519	0.65193
	SDab	0.536596	-0.708288	0.66905	-0.400443	-0.427156	-0.526863	-0.634276	0.719481	0.542289	0.822902	0.594321	0.789905	0.804556	0.692468	-0.864358	-0.889544	0.870095	0.940484	1	0.898627	0.918597	0.901657	0.915267	0.893412	0.563634	0.684557	0.846571	0.785655	0.749039	0.8168	0.640629	0.821522	0.695468	0.748523	0.617562	0.614328	0.852884	0.67685	0.572581	0.585123	0.537349
	SIab	0.556725	-0.68075	0.65941	-0.279729	-0.324386	-0.459203	-0.597987	0.577851	0.421978	0.795317	0.511157	0.695917	0.694183	0.553778	-0.806886	-0.850797	0.879389	0.888253	0.898627	1	0.8735	0.882351	0.849909	0.85802	0.525429	0.596378	0.833072	0.752072	0.730935	0.790372	0.643776	0.794029	0.698155	0.697981	0.475282	0.552313	0.804095	0.653918	0.557844	0.555627	0.545013
	TPP	0.627237	-0.73987	0.776956	-0.462923	-0.554125	-0.667618	-0.72174	0.750922	0.397678	0.841257	0.550377	0.786637	0.816092	0.703374	-0.958087	-0.947661	0.944374	0.972078	0.918597	0.8735	1	0.992977	0.970627	0.973879	0.570588	0.766306	0.970911	0.859023	0.881589	0.934024	0.711512	0.942497	0.827296	0.854372	0.680546	0.673228	0.938446	0.816156	0.54774	0.556916	0.537381
	Chla	0.586381	-0.722166	0.765661	-0.43304	-0.536569	-0.65783	-0.692556	0.709171	0.386793	0.813785	0.5303	0.762492	0.799804	0.687862	-0.941283	-0.939237	0.928152	0.961921	0.901657	0.882351	0.992977	1	0.938755	0.989924	0.544217	0.744221	0.966647	0.841271	0.885236	0.924925	0.702009	0.932018	0.82351	0.823192	0.619948	0.67826	0.929622	0.815749	0.515458	0.513625	0.538124
	Chlb	0.723069	-0.775887	0.80212	-0.487346	-0.542514	-0.656168	-0.786984	0.799619	0.380692	0.87751	0.562699	0.807522	0.818521	0.703689	-0.9377	-0.937084	0.938832	0.952408	0.915267	0.849909	0.970627	0.938755	1	0.89426	0.617198	0.796363	0.931314	0.864909	0.806341	0.907316	0.693123	0.917858	0.77988	0.880461	0.779811	0.58341	0.910387	0.760517	0.612567	0.644298	0.527558
	Xant plus Carot	0.507927	-0.688369	0.721117	-0.398694	-0.529717	-0.643181	-0.636521	0.662619	0.395503	0.745284	0.498184	0.717106	0.764583	0.666653	-0.910176	-0.90992	0.886602	0.939661	0.893412	0.85802	0.973879	0.989924	0.89426	1	0.477783	0.687748	0.942848	0.790217	0.894831	0.894076	0.669521	0.901268	0.803957	0.76953	0.537584	0.705011	0.900477	0.807931	0.437061	0.426973	0.498544
	NC	0.220692	-0.212999	0.292993	-0.871247	-0.575117	-0.518888	-0.294211	0.837349	0.709364	0.758898	0.92496	0.940717	0.884406	0.856534	-0.636044	-0.669922	0.568967	0.672935	0.563634	0.525429	0.570588	0.544217	0.617198	0.477783	1	0.811936	0.603119	0.896931	0.226415	0.72562	0.799573	0.697006	0.760058	0.691156	0.849917	0.479058	0.746976	0.642975	0.931047	0.915965	0.953257
	NB	0.553772	-0.457022	0.68759	-0.710948	-0.507557	-0.548528	-0.637576	0.828613	0.338365	0.768428	0.630356	0.870714	0.890771	0.872318	-0.755465	-0.805229	0.677695	0.796393	0.684557	0.596378	0.766306	0.744221	0.796363	0.687748	0.811936	1	0.81091	0.914969	0.524174	0.882888	0.750639	0.874989	0.767029	0.833142	0.902517	0.527497	0.841352	0.793575	0.678544	0.692944	0.707068
	NL	0.607893	-0.637571	0.75427	-0.508508	-0.564849	-0.649739	-0.673935	0.741781	0.341841	0.825472	0.535209	0.781386	0.80668	0.705247	-0.95713	-0.924643	0.929788	0.948645	0.846571	0.833072	0.970911	0.966647	0.931314	0.942848	0.603119	0.81091	1	0.893149	0.901865	0.975862	0.781717	0.982175	0.895068	0.879962	0.701502	0.751739	0.940738	0.897349	0.547853	0.55239	0.57103
	NP	0.465483	-0.473188	0.588904	-0.772037	-0.631903	-0.64873	-0.544326	0.881871	0.579379	0.883548	0.813142	0.963273	0.948527	0.878824	-0.885475	-0.887986	0.831943	0.902238	0.785655	0.752072	0.859023	0.841271	0.864909	0.790217	0.896931	0.914969	0.893149	1	0.624157	0.950287	0.876029	0.938012	0.919023	0.875112	0.873149	0.68116	0.940941	0.857148	0.823607	0.818277	0.84924
	NL/NP ratio	0.586786	-0.657985	0.71813	-0.182278	-0.427732	-0.541641	-0.626561	0.49039	0.135932	0.633276	0.213592	0.474276	0.51534	0.388611	-0.868579	-0.782711	0.860244	0.817304	0.749039	0.730935	0.881589	0.885236	0.806341	0.894831	0.226415	0.524174	0.901865	0.624157	1	0.802598	0.575819	0.823018	0.72036	0.722321	0.407997	0.731933	0.758606	0.766695	0.22783	0.239263	0.224552
	C	0.519753	-0.527342	0.679723	-0.638047	-0.572151	-0.617137	-0.598351	0.792596	0.423427	0.816665	0.648278	0.86405	0.883127	0.819993	-0.921937	-0.898875	0.87638	0.929973	0.8168	0.790372	0.934024	0.924925	0.907316	0.894076	0.72562	0.882888	0.975862	0.950287	0.802598	1	0.822889	0.998566	0.938132	0.874049	0.773911	0.766689	0.958879	0.927231	0.628938	0.626094	0.692463
	S	0.381461	-0.409292	0.487465	-0.771964	-0.694089	-0.661416	-0.46674	0.876138	0.614044	0.696311	0.722228	0.816362	0.738261	0.701963	-0.793945	-0.817303	0.688069	0.822775	0.640629	0.643776	0.711512	0.702009	0.693123	0.669521	0.799573	0.750639	0.781717	0.876029	0.575819	0.822889	1	0.801873	0.91218	0.887143	0.727089	0.70631	0.823669	0.898713	0.751698	0.752367	0.802975
	H	0.546072	-0.547745	0.699925	-0.610585	-0.567362	-0.620664	-0.619349	0.778721	0.388931	0.814591	0.617465	0.845047	0.868928	0.801685	-0.924957	-0.899836	0.885948	0.929116	0.821522	0.794029	0.942497	0.932018	0.917858	0.901268	0.697006	0.874989	0.982175	0.938012	0.823018	0.998566	0.801873	1	0.926447	0.871625	0.767237	0.759967	0.952432	0.919577	0.60224	0.602743	0.656822
	P	0.327424	-0.380825	0.487054	-0.740971	-0.689785	-0.666041	-0.420183	0.800323	0.567153	0.714261	0.730966	0.839207	0.813421	0.776451	-0.864394	-0.832412	0.788782	0.859575	0.695468	0.698155	0.827296	0.82351	0.77988	0.803957	0.760058	0.767029	0.895068	0.919023	0.72036	0.938132	0.91218	0.926447	1	0.831744	0.701702	0.839267	0.899821	0.955011	0.668147	0.648838	0.779897
	Mg	0.703471	-0.670225	0.754867	-0.657454	-0.659366	-0.708862	-0.763195	0.910763	0.386016	0.801219	0.569314	0.790496	0.753425	0.679947	-0.895576	-0.902682	0.813577	0.901235	0.748523	0.697981	0.854372	0.823192	0.880461	0.76953	0.691156	0.833142	0.879962	0.875112	0.722321	0.874049	0.887143	0.871625	0.831744	1	0.843376	0.562988	0.891366	0.858436	0.663577	0.70577	0.594862
	Ca	0.571596	-0.452254	0.573584	-0.795	-0.630952	-0.627384	-0.615449	0.906067	0.418968	0.796345	0.703367	0.865779	0.840806	0.802132	-0.732081	-0.742371	0.653268	0.724058	0.617562	0.475282	0.680546	0.619948	0.779811	0.537584	0.849917	0.902517	0.701502	0.873149	0.407997	0.773911	0.727089	0.767237	0.701702	0.843376	1	0.399836	0.774391	0.665007	0.778373	0.819564	0.677527
	Fe	0.134672	-0.267721	0.352713	-0.42738	-0.45198	-0.432542	-0.224541	0.514861	0.516681	0.523406	0.508472	0.607487	0.591836	0.539242	-0.738541	-0.656047	0.674438	0.700968	0.614328	0.552313	0.673228	0.67826	0.58341	0.705011	0.479058	0.527497	0.751739	0.68116	0.731933	0.766689	0.70631	0.759967	0.839267	0.562988	0.399836	1	0.667208	0.830623	0.441902	0.402892	0.576971
	Ni	0.473823	-0.539883	0.621164	-0.677269	-0.577103	-0.610121	-0.568984	0.838535	0.534527	0.848049	0.726984	0.898678	0.913654	0.841944	-0.928466	-0.893771	0.867285	0.949568	0.852884	0.804095	0.938446	0.929622	0.910387	0.900477	0.746976	0.841352	0.940738	0.940941	0.758606	0.958879	0.823669	0.952432	0.899821	0.891366	0.774391	0.667208	1	0.866573	0.673369	0.672007	0.715092
	Cu	0.408816	-0.424616	0.595296	-0.6677	-0.626838	-0.621658	-0.514446	0.77636	0.416291	0.614665	0.564951	0.749012	0.737579	0.735271	-0.829233	-0.825368	0.726156	0.848728	0.67685	0.653918	0.816156	0.815749	0.760517	0.807931	0.642975	0.793575	0.897349	0.857148	0.766695	0.927231	0.898713	0.919577	0.955011	0.858436	0.665007	0.830623	0.866573	1	0.518663	0.514633	0.652886
	RGR	0.306244	-0.358394	0.326354	-0.701266	-0.502548	-0.499762	-0.348746	0.784435	0.743963	0.828521	0.873069	0.874857	0.780492	0.668395	-0.665229	-0.676585	0.638184	0.663942	0.572581	0.557844	0.54774	0.515458	0.612567	0.437061	0.931047	0.678544	0.547853	0.823607	0.22783	0.628938	0.751698	0.60224	0.668147	0.663577	0.778373	0.441902	0.673369	0.518663	1	0.991803	0.899267
	TB	0.391511	-0.413188	0.379161	-0.69545	-0.510132	-0.514606	-0.421424	0.814855	0.700768	0.838703	0.838406	0.864248	0.764836	0.651793	-0.674632	-0.690262	0.647976	0.673519	0.585123	0.555627	0.556916	0.513625	0.644298	0.426973	0.915965	0.692944	0.55239	0.818277	0.239263	0.626094	0.752367	0.602743	0.648838	0.70577	0.819564	0.402892	0.672007	0.514633	0.991803	1	0.852859
	REMF	0.04892	-0.145628	0.195826	-0.808375	-0.521999	-0.462677	-0.156592	0.743949	0.802229	0.682133	0.933609	0.898865	0.836939	0.810604	-0.602922	-0.637953	0.535228	0.65193	0.537349	0.545013	0.537381	0.538124	0.527558	0.498544	0.953257	0.707068	0.57103	0.84924	0.224552	0.692463	0.802975	0.656822	0.779897	0.594862	0.677527	0.576971	0.715092	0.652886	0.899267	0.852859	1
	Phi=0.715281 Log(Det|R|)=0.000000 Bartlett Test=0.00 DF= Prob=0.000000

## Sheet: C1-cultivated Cag plant
1. A/Ci curve of leaves from a plant grown in the INTERMEDIATE SUNLIGHT REGIME
Species name: Capsicum annuum var. glabriusculum
Supporting information of the following article, Functional plasticity of Capsicum annuum var. glabriusculum through multiple traits
Researcher´s names: Alberto Jiménez Leyva, Antonio Orozco, Aldo Gutiérrez
Contact information: Alberto Jiménez, albertojl1984@gmail.com
Site of experimentation: Facilities of the Centro de Investigación en Alimentación y Desarrollo A.C. Hermosillo, Sonora, México.
Plants were grown in house-shaded conditions. See main manuscript for details.
Soil type: Cag plants were cultivated in a substrate with biological and physicochemical characteristics analogous to those in which wild Cag plants grow. See main manuscript and appendix A for details.
Leaf light environment: 15±1.5 mol mˉ² dˉ¹
Water stress assessment: no water stress at the time of sampling. The plants were kept at a tensiometric moisture in the soil ˂3Kpa in order to avoid water stress throughout growing season
Instrument used: Licor-6400XT
Extra info: measurements were done in healthy mature leaves. See main manuscript for details.
SiteID	Latitude(Degrees)	Longitude(Degrees)	Elevation	SampleYear	SampleDayOfYear	GrowSeasonStart	GrowSeasonEnd	StandAge	CanopyHeight	LeafAreaIndex	SpeciesSampled	AveTimeResolution	SampleHeight	LeafAge	SpecificLeafArea	LfNitrogenContent	LfCarbonContent	LfPhosphContent
NoUnit	NorthPositive	EastPositive	m	NoUnit	DayOfYear	DayOfYear	DayOfYear	Year	m	m2/m2	NoBlankSpace	Minutes	m	days	m2/g	%	%	%
CIAD A.C Hermosillo, Sonora Mexico	29.1288	-110.907	250	2016	265	99	341	-9999	0.8	0.1814	Capsicum annuum var. glabriusculum	3	0.8	45	0.0313	1.89	45.2	0.51
Gamma*	Kc	Ko	Alpha	Rd	gi
Pa	Pa	Pa	NoUnit	umol/m2/s	umol/m2/s/Pa
these parameters were derived with the curve fitting tool from Sharkey et al., 2016, see article
Obs	HHMMSS	FTime	Photo	!AdjPhoto	!StomCond	!Ci	!Trmmol	!VpdL	Area	StmRat	BLCond	Tair	!Tleaf	TBlk	CO2R	CO2S	H2OR	H2OS	RH_R	RH_S	Flow	!PARi	PARo	Press	CsMch	HsMch	StableF	Status	PhiPS2	OxygenPress
NoUnit	HHMMSS	Second	umol/m2/s	umol/m2/s	mol/m2/s	umol/mol	mmol/m2/s	kPa	cm2	NA	mol/m2/s	oC	oC	oC	umol/mol	umol/mol	mmol/mol	mmol/mol	%	%	umol/s	umol/m2/s	umol/m2/s	Kpa	umol/mol	mmol/mol	NA	NA	NA	KPA
1	11:49:12	175.5	3.59284	3.59668	0.621712	374.554	6.0706	1.09284	6	1	2.84	39.9977	38.3923	40.2547	399.819	392.65	51.3349	58.193	68.0739	76.9931	500.2	653.166	468.463	98.0748	44.8219	-0.716638	1	111115	-9999	-9999
2	11:50:50	274	1.93654	2.00685	0.583781	282.493	6.10745	1.1573	6	1	2.84	40.2291	38.6438	40.4861	298.893	294.413	51.587	58.4847	67.5272	76.4302	500.189	652.645	483.471	98.0735	41.5583	-0.738988	1	111115	-9999	-9999
3	11:52:36	380	-0.0135954	0.122527	0.491191	192.42	6.54284	1.43041	6	1	2.84	40.4105	39.5486	40.6694	198.666	197.135	51.8201	59.2041	67.0672	76.6148	500.178	652.701	488.138	98.0728	37.9002	-0.791818	1	111115	-9999	-9999
4	11:54:09	472.5	-0.478533	-0.326287	0.498058	170.813	6.61778	1.42893	6	1	2.84	40.5628	39.6811	40.8218	174.052	173.251	52.2825	59.7465	67.2789	76.6985	500.189	652.526	492.463	98.0701	36.9856	-0.840524	1	111115	-9999	-9999
5	11:55:41	565	-0.952591	-0.783895	0.516786	148.658	6.88473	1.43995	6	1	2.84	40.7005	39.8221	40.9628	149.002	148.915	52.4361	60.1975	66.9451	76.7121	500.187	652.212	481.148	98.0697	35.8935	-0.87275	1	111115	-9999	-9999
6	11:57:23	666.5	-1.25456	-1.07021	0.500309	127.156	6.81588	1.46477	6	1	2.84	40.8177	39.9269	41.0854	125.233	125.71	52.6844	60.3667	66.8849	76.4505	500.197	653.266	475.243	98.0673	34.8171	-0.895005	1	111135	-9999	-9999
7	12:04:43	1107	-1.29447	-1.09663	0.665195	107.102	7.0767	1.20117	6	1	2.84	41.309	39.4159	41.5835	104.88	105.537	53.0523	61.0231	65.4588	75.2936	500.187	652.11	462.839	98.0654	33.5316	-0.906636	1	111115	-9999	-9999
8	12:08:43	1347	3.53135	3.53503	0.605034	373.904	6.64908	1.21961	6	1	2.84	41.483	39.4072	41.7755	400.287	392.917	53.3131	60.804	65.2892	74.3331	500.194	653.535	477.039	98.06	45.1149	-0.946492	1	111115	-9999	-9999
9	12:10:32	1455.5	5.17424	5.11237	0.475225	456.813	7.0795	1.58669	6	1	2.84	41.5591	40.4838	41.8631	499.99	489.625	53.4305	61.4011	65.2149	74.755	500.2	651.76	523.207	98.056	48.4107	-0.952672	1	111115	-9999	-9999
10	12:12:32	1575.5	6.59197	6.46417	0.446861	545.352	6.75568	1.59704	6	1	2.84	41.477	40.4017	41.7841	600.354	587.684	53.35	60.9597	65.3907	74.5412	500.19	652.874	505.293	98.0518	51.4677	-0.906629	1	111115	-9999	-9999
11	12:15:01	1724.5	8.22915	7.96915	0.396989	729.719	5.36236	1.40917	6	1	2.84	41.4118	39.5101	41.7251	800.106	785.184	53.2331	59.2842	65.4392	72.7407	500.183	652.949	517.639	98.047	57.0667	-0.765248	1	111115	-9999	-9999
12	12:16:47	1831	9.4314	9.0384	0.356431	911.262	5.17057	1.49426	6	1	2.84	41.4506	39.6368	41.7525	999.894	982.488	53.0835	58.9202	64.9939	72.1414	500.207	652.5	515.639	98.0435	61.7466	-0.697389	1	111115	-9999	-9999
13	12:19:22	1985.5	8.87007	8.34542	0.296976	1097.65	4.81134	1.6369	6	1	2.84	41.632	39.9334	41.9183	1199.37	1181.9	53.2205	58.6537	64.6501	71.128	500.162	652.284	509.713	98.0402	65.983	-0.648873	1	111115	-9999	-9999
								1.39685				41.0031								74.9871			492.33	98.0609

## Sheet: C2-cultivated Cag plant
2. A/Ci curve of leaves from plants grown in the INTERMEDIATE SUNLIGHT REGIMES
Species name: Capsicum annuum var. glabriusculum
Supporting information of the following article, Functional plasticity of Capsicum annuum var. glabriusculum through multiple traits
Researcher´s names: Alberto Jiménez Leyva, Antonio Orozco, Aldo Gutiérrez
Contact information: Alberto Jiménez, albertojl1984@gmail.com
Site of experimentation: Facilities of the Centro de Investigación en Alimentación y Desarrollo A.C. Hermosillo, Sonora, México.
Plants were grown in house-shaded conditions. See main manuscript for details.
Soil type: Cag plants were cultivated in a substrate with biological and physicochemical characteristics analogous to those in which wild Cag plants grow. See main manuscript and appendix A for details.
leaf light environment: 15±1.5 mol mˉ² dˉ¹
Water stress assessment: no water stress at the time of sampling. The plants were kept at a tensiometric moisture in the soil ˂3Kpa in order to avoid water stress throughout growing season
Instrument used: Licor-6400XT
Extra info: measurements were done in healthy mature leaves. See main manuscript for details.
SiteID	Latitude(Degrees)	Longitude(Degrees)	Elevation	SampleYear	SampleDayOfYear	GrowSeasonStart	GrowSeasonEnd	StandAge	CanopyHeight	LeafAreaIndex	SpeciesSampled	AveTimeResolution	SampleHeight	LeafAge	SpecificLeafArea	LfNitrogenContent	LfCarbonContent	LfPhosphContent
NoUnit	NorthPositive	EastPositive	m	NoUnit	DayOfYear	DayOfYear	DayOfYear	Year	m	m2/m2	NoBlankSpace	Minutes	m	days	m2/g	%	%	%
CIAD A.C Hermosillo, Sonora Mexico	29.1288	-110.907	250	2016	265	99	341	-9999	0.8	0.138	Capsicum annuum var. glabriusculum	3	0.8	45	0.027	2.64	45	0.4
Gamma*	Kc	Ko	Alpha	Rd	gi
Pa	Pa	Pa	NoUnit	umol/m2/s	umol/m2/s/Pa
these parameters were derived with the curve fitting tool from Sharkey et al., 2016, see article
Obs	HHMMSS	FTime	Photo	!AdjPhoto	!StomCond	!Ci	!Trmmol	!VpdL	Area	StmRat	BLCond	Tair	!Tleaf	TBlk	CO2R	CO2S	H2OR	H2OS	RH_R	RH_S	Flow	!PARi	PARo	Press	CsMch	HsMch	StableF	Status	PhiPS2	OxygenPress
NoUnit	HHMMSS	Second	umol/m2/s	umol/m2/s	mol/m2/s	umol/mol	mmol/m2/s	kPa	cm2	NA	mol/m2/s	oC	oC	oC	umol/mol	umol/mol	mmol/mol	mmol/mol	%	%	umol/s	umol/m2/s	umol/m2/s	Kpa	umol/mol	mmol/mol	NA	NA	NA	KPA
1	12:52:19	185.5	2.57795	2.5815	0.161718	358.225	2.51149	1.49579	6	1	2.84	41.0378	40.5058	41.1786	399.067	394.785	59.6331	62.4577	74.6485	78.1202	500.176	650.798	497.168	97.9955	45.1279	-0.950139	1	111115	-9999	-9999
2	12:53:55	281	1.18858	1.25837	0.166651	276.806	2.58792	1.49775	6	1	2.84	41.145	40.5683	41.3016	298.614	296.268	59.7864	62.6962	74.4367	77.9758	500.179	650.514	505.827	97.996	41.6588	-1.02501	1	111115	-9999	-9999
3	12:55:31	377.5	-0.186376	-0.0515011	0.179733	195.921	2.8662	1.54403	6	1	2.84	41.2861	40.7289	41.4555	199.953	199.49	59.6715	62.8935	73.7312	77.6395	500.17	649.775	499.744	97.9948	37.9508	-1.08899	1	111115	-9999	-9999
4	12:57:00	466	-0.562624	-0.410717	0.18588	174.441	3.04806	1.5903	6	1	2.84	41.4501	40.8691	41.6269	174.117	174.156	59.5842	63.0102	73.0114	77.1121	500.176	649.455	508.018	97.9935	36.9266	-1.11682	1	111115	-9999	-9999
5	12:58:35	561.5	-0.8952	-0.726479	0.200125	152.37	3.39146	1.6507	6	1	2.84	41.6366	41.0137	41.8248	148.648	149.115	59.1924	63.0045	71.7898	76.3496	500.167	649.165	506.402	97.9928	35.7834	-1.14652	1	111115	-9999	-9999
6	13:00:14	660	-1.14661	-0.962503	0.201783	132.016	3.57499	1.7261	6	1	2.84	41.8374	41.1724	42.0379	125.421	126.255	58.8921	62.9105	70.6964	75.4309	500.202	649.095	505.996	97.9912	34.81	-1.1641	1	111135	-9999	-9999
7	13:07:34	1101	-1.10955	-1.07038	0.20743	111.483	4.4294	2.08149	6	1	2.84	41.8374	41.1724	42.0379	125.421	126.255	58.8921	62.9105	70.6964	75.4309	500.202	649.095	505.996	97.9912	34.81	-1.1641	1	111115	-9999	-9999
8	13:11:34	1341	2.54597	2.54924	0.185087	356.234	4.36537	2.28071	6	1	2.84	43.144	42.2181	43.4095	399.544	394.425	56.9142	61.8268	63.7572	69.2102	500.208	647.988	478.398	97.9811	46.0161	-1.05094	1	111115	-9999	-9999
9	13:13:26	1452	3.97748	3.91442	0.175094	436.3	4.21641	2.3212	6	1	2.84	43.263	42.2388	43.5468	500.688	493.421	56.7595	61.5063	63.2342	68.4248	500.175	648.581	496.709	97.9812	49.6862	-0.996892	1	111115	-9999	-9999
10	13:15:18	1564.5	5.11972	4.9909	0.16725	515.845	4.17531	2.3998	6	1	2.84	43.4064	42.3471	43.6984	599.601	590.503	56.4904	61.1923	62.44	67.5667	500.208	648.115	508.489	97.9781	52.7851	-0.961511	1	111115	-9999	-9999
11	13:17:03	1669	6.9191	6.65711	0.15396	681.085	4.0044	2.48882	6	1	2.84	43.5758	42.475	43.8777	800.408	788.322	56.3514	60.8622	61.7584	66.6115	500.22	648.565	468.414	97.9766	58.2587	-0.888562	1	111115	-9999	-9999
12	13:18:44	1770.5	8.26224	7.86721	0.149522	853.261	3.90341	2.49524	6	1	2.84	43.7044	42.4051	44.0227	1000.32	985.798	56.0836	60.4823	61.0294	65.7517	500.241	649.218	496.023	97.9744	62.0786	-0.844979	1	111115	-9999	-9999
13	13:20:37	1883	8.99399	8.46645	0.142873	1028.98	3.89233	2.59745	6	1	2.84	43.8621	42.5786	44.1864	1200.67	1184.36	55.8372	60.2248	60.2448	64.937	500.219	648.41	515.3	97.9752	66.2884	-0.784627	1	111115	-9999	-9999

## Sheet: C3-cultivated Cag plant
3. A/Ci curve of leaves from plants grown in the INTERMEDIATE SUNLIGHT REGIMES
Species name: Capsicum annuum var. glabriusculum
Supporting information of the following article, Functional plasticity of Capsicum annuum var. glabriusculum through multiple traits
Researcher´s names: Alberto Jiménez Leyva, Antonio Orozco, Aldo Gutiérrez
Contact information: Alberto Jiménez, albertojl1984@gmail.com
Site of experimentation: Facilities of the Centro de Investigación en Alimentación y Desarrollo A.C. Hermosillo, Sonora, México.
Plants were grown in house-shaded conditions. See main manuscript for details.
Soil type: Cag plants were cultivated in a substrate with biological and physicochemical characteristics analogous to those in which wild Cag plants grow. See main manuscript and appendix A for details.
leaf light environment: 15±1.5 mol mˉ² dˉ¹
Water stress assessment: no water stress at the time of sampling. The plants were kept at a tensiometric moisture in the soil ˂3Kpa in order to avoid water stress throughout growing season
Instrument used: Licor-6400XT
Extra info: measurements were done in healthy mature leaves. See main manuscript for details.
SiteID	Latitude(Degrees)	Longitude(Degrees)	Elevation	SampleYear	SampleDayOfYear	GrowSeasonStart	GrowSeasonEnd	StandAge	CanopyHeight	LeafAreaIndex	SpeciesSampled	AveTimeResolution	SampleHeight	LeafAge	SpecificLeafArea	LfNitrogenContent	LfCarbonContent	LfPhosphContent
NoUnit	NorthPositive	EastPositive	m	NoUnit	DayOfYear	DayOfYear	DayOfYear	Year	m	m2/m2	NoBlankSpace	Minutes	m	days	m2/g	%	%	%
CIAD A.C Hermosillo, Sonora Mexico	29.1288	-110.907	250	2016	265	99	341	-9999	0.8	0.1662	Capsicum annuum var. glabriusculum	3	0.8	45	0.04	2.65	43.6	0.45
Gamma*	Kc	Ko	Alpha	Rd	gi
Pa	Pa	Pa	NoUnit	umol/m2/s	umol/m2/s/Pa
these parameters were derived with the curve fitting tool from Sharkey et al., 2016, see article
Obs	HHMMSS	FTime	Photo	!AdjPhoto	!StomCond	!Ci	!Trmmol	!VpdL	Area	StmRat	BLCond	Tair	!Tleaf	TBlk	CO2R	CO2S	H2OR	H2OS	RH_R	RH_S	Flow	!PARi	PARo	Press	CsMch	HsMch	StableF	Status	PhiPS2	OxygenPress
NoUnit	HHMMSS	Second	umol/m2/s	umol/m2/s	mol/m2/s	umol/mol	mmol/m2/s	kPa	cm2	NA	mol/m2/s	oC	oC	oC	umol/mol	umol/mol	mmol/mol	mmol/mol	%	%	umol/s	umol/m2/s	umol/m2/s	Kpa	umol/mol	mmol/mol	NA	NA	NA	KPA
1	14:25:26	252.5	1.53535	1.53844	0.135678	359.02	3.83531	2.67466	6	1	2.84	44.6739	43.518	44.9356	399.292	395.63	59.5495	63.8563	61.5092	65.9534	500.189	644.23	493.879	97.8932	46.2275	-1.09242	1	111115	-9999	-9999
2	14:27:15	361.5	0.553892	0.622818	0.155166	278.364	4.23422	2.60006	6	1	2.84	44.6739	43.3472	44.9585	299.678	297.503	59.0562	63.8111	61.0005	65.9072	500.204	644.675	449.939	97.8915	42.3781	-1.14158	1	111115	-9999	-9999
3	14:29:23	489	-0.474864	-0.340143	0.184113	195.064	4.92971	2.5762	6	1	2.84	44.6949	43.2976	45.0019	200.242	199.632	58.2843	63.8203	60.1395	65.848	500.188	645.254	397.416	97.893	38.4808	-1.21994	1	111115	-9999	-9999
4	14:30:58	584.5	-1.00117	-0.84898	0.197996	174.261	5.41579	2.64284	6	1	2.84	44.7251	43.4289	45.0499	173.686	173.758	57.6823	63.7642	59.4984	65.6845	500.216	645.468	417.054	97.8854	37.4952	-1.23781	1	111115	-9999	-9999
5	14:32:34	680.5	-1.24694	-1.07832	0.209971	152.006	6.05797	2.79625	6	1	2.84	44.7697	43.7556	45.1081	148.887	149.298	56.9513	63.7543	58.6196	65.5273	500.228	645.599	442.375	97.8853	36.4898	-1.29591	1	111115	-9999	-9999
6	14:34:14	780	-1.44603	-1.26171	0.231478	130.699	6.26471	2.64503	6	1	2.84	44.8521	43.3298	45.1986	125.163	125.951	56.2361	63.275	57.6131	64.7606	500.217	644.857	458.68	97.8831	35.4985	-1.32208	1	111115	-9999	-9999
7	14:41:33	1219	-1.3282	-1.13109	0.248698	110.308	7.34048	2.89881	6	1	2.84	45.3297	43.7331	45.7042	105.975	106.629	54.3467	62.6009	54.2644	62.5046	500.182	644.953	439.458	97.8816	34.7858	-1.29574	1	111115	-9999	-9999
8	14:45:33	1459.5	1.85697	1.86082	0.227581	358.136	7.71593	3.29924	6	1	2.84	45.6201	44.5845	46.0033	399.757	393.884	54.0021	62.6781	53.2202	61.6461	500.159	644.282	434.008	97.8758	46.9124	-1.20183	1	111135	-9999	-9999
9	14:47:24	1570	3.25612	3.19345	0.224184	442.058	7.24029	3.14395	6	1	2.84	45.7634	44.1453	46.1487	500.834	492.649	53.9509	62.097	52.8125	60.6313	500.164	644.103	437.763	97.8752	50.6645	-1.13419	1	111115	-9999	-9999
10	14:49:30	1696.5	4.45335	4.32588	0.219681	523.177	7.25694	3.21079	6	1	2.84	45.8932	44.2225	46.2901	599.572	589.102	53.627	61.7946	52.1109	59.9334	500.157	644.608	429.812	97.871	53.6832	-1.10829	1	111115	-9999	-9999
11	14:52:33	1879	6.14193	5.88245	0.217083	694.933	7.20612	3.22517	6	1	2.84	46.002	44.132	46.4216	799.193	785.039	53.0956	61.2108	51.2051	59.03	500.175	645.706	439.078	97.8615	58.7067	-1.00717	1	111115	-9999	-9999
12	14:54:38	2004.5	7.46059	7.06873	0.215323	868.776	7.4579	3.36014	6	1	2.84	46.1356	44.4337	46.5583	1000.18	982.438	52.9208	61.3188	50.6865	58.7259	500.166	645.263	425.294	97.8567	63.5588	-0.957322	1	111115	-9999	-9999
13	14:56:26	2112	8.15085	7.62668	0.20768	1048.07	7.1498	3.33307	6	1	2.84	46.2226	44.314	46.6586	1199.9	1180	52.9519	61.0056	50.619	58.167	500.166	645.352	417.702	97.8544	67.5512	-0.932958	1	111115	-9999	-9999

## Sheet: C4-cultivated Cag plant
4. A/Ci curve of leaves from plants grown in the INTERMEDIATE SUNLIGHT REGIMES
Species name: Capsicum annuum var. glabriusculum
Supporting information of the following article, Functional plasticity of Capsicum annuum var. glabriusculum through multiple traits
Researcher´s names: Alberto Jiménez Leyva, Antonio Orozco, Aldo Gutiérrez
Contact information: Alberto Jiménez, albertojl1984@gmail.com
Site of experimentation: Facilities of the Centro de Investigación en Alimentación y Desarrollo A.C. Hermosillo, Sonora, México.
Plants were grown in house-shaded conditions. See main manuscript for details.
Soil type: Cag plants were cultivated in a substrate with biological and physicochemical characteristics analogous to those in which wild Cag plants grow. See main manuscript and appendix A for details.
leaf light environment: 15±1.5 mol mˉ² dˉ¹
Water stress assessment: no water stress at the time of sampling. The plants were kept at a tensiometric moisture in the soil ˂3Kpa in order to avoid water stress throughout growing season
Instrument used: Licor-6400XT
Extra info: measurements were done in healthy mature leaves. See main manuscript for details.
SiteID	Latitude(Degrees)	Longitude(Degrees)	Elevation	SampleYear	SampleDayOfYear	GrowSeasonStart	GrowSeasonEnd	StandAge	CanopyHeight	LeafAreaIndex	SpeciesSampled	AveTimeResolution	SampleHeight	LeafAge	SpecificLeafArea	LfNitrogenContent	LfCarbonContent	LfPhosphContent
NoUnit	NorthPositive	EastPositive	m	NoUnit	DayOfYear	DayOfYear	DayOfYear	Year	m	m2/m2	NoBlankSpace	Minutes	m	days	m2/g	%	%	%
CIAD A.C Hermosillo, Sonora Mexico	29.1288	-110.907	250	2016	265	99	341	-9999	0.8	0.047	Capsicum annuum var. glabriusculum	3	0.8	45	0.033	2.65	45.7	0.47
Gamma*	Kc	Ko	Alpha	Rd	gi
Pa	Pa	Pa	NoUnit	umol/m2/s	umol/m2/s/Pa
these parameters were derived with the curve fitting tool from Sharkey et al., 2016, see article
Obs	HHMMSS	FTime	Photo	!AdjPhoto	!StomCond	!Ci	!Trmmol	!VpdL	Area	StmRat	BLCond	Tair	!Tleaf	TBlk	CO2R	CO2S	H2OR	H2OS	RH_R	RH_S	Flow	!PARi	PARo	Press	CsMch	HsMch	StableF	Status	PhiPS2	OxygenPress
NoUnit	HHMMSS	Second	umol/m2/s	umol/m2/s	mol/m2/s	umol/mol	mmol/m2/s	kPa	cm2	NA	mol/m2/s	oC	oC	oC	umol/mol	umol/mol	mmol/mol	mmol/mol	%	%	umol/s	umol/m2/s	umol/m2/s	Kpa	umol/mol	mmol/mol	NA	NA	NA	KPA
1	13:24:05	135.5	3.20778	3.21199	0.39323	364.354	7.34956	1.9316	6	1	2.84	44.0083	41.8091	44.3255	398.896	391.597	55.3263	63.5813	59.3134	68.0359	500.224	644.119	508.747	97.9739	45.7246	-1.16911	1	111115	-9999	-9999
2	13:25:37	227	1.30127	1.37116	0.36298	278.489	7.24708	2.04318	6	1	2.84	44.135	42.0202	44.4527	299.14	295.015	55.2357	63.3776	58.8616	67.3702	500.21	643.781	487.811	97.9688	42.2524	-1.21112	1	111115	-9999	-9999
3	13:27:18	328.5	-0.345364	-0.210387	0.363717	193.279	7.49814	2.10921	6	1	2.84	44.3119	42.1852	44.6315	200.141	198.767	55.0162	63.4394	58.0568	66.817	500.223	643.213	486.856	97.9666	38.4294	-1.25016	1	111115	-9999	-9999
4	13:28:48	418	-0.803425	-0.651393	0.370422	171.195	7.60096	2.10344	6	1	2.84	44.4539	42.2114	44.7757	174.249	173.63	55.0795	63.6169	57.7358	66.5102	500.209	644.036	493.946	97.9644	37.3589	-1.27121	1	111115	-9999	-9999
5	13:30:22	512	-1.14854	-0.979825	0.381307	148.901	7.74084	2.08813	6	1	2.84	44.5172	42.1859	44.8509	148.925	148.92	54.9653	63.6594	57.4311	66.3367	500.2	643.381	523.863	97.9642	36.4322	-1.29628	1	111115	-9999	-9999
6	13:32:02	612.5	-1.42749	-1.2431	0.398703	127.498	8.03515	2.08386	6	1	2.84	44.6035	42.2044	44.9403	125.152	125.653	54.7635	63.7871	56.9295	66.1726	500.193	643.475	511.842	97.9622	35.427	-1.31059	1	111135	-9999	-9999
7	13:39:22	1052.5	-2.07485	-1.87771	0.425611	111.582	8.83547	2.16183	6	1	2.84	45.1082	42.5156	45.4674	105.518	106.874	54.4822	64.3985	55.0627	65.0841	500.173	643.453	533.944	97.9538	34.9544	-1.33197	1	111115	-9999	-9999
8	13:41:52	1202	2.11705	2.12118	0.39964	368.823	8.57296	2.21553	6	1	2.84	45.2707	42.6185	45.6383	399.549	392.968	54.7004	64.3229	54.9818	64.4621	500.172	643.637	518.593	97.9474	45.9082	-1.21822	1	111115	-9999	-9999
9	13:45:14	1404.5	4.39671	4.33527	0.389932	450.758	8.75756	2.31162	6	1	2.84	45.4643	42.8015	45.8581	500.226	489.806	54.3522	64.1835	54.0492	63.681	500.167	643.642	527.097	97.9417	49.4796	-1.18721	1	111115	-9999	-9999
10	13:47:04	1514	5.78967	5.66233	0.384927	537.086	8.78857	2.3456	6	1	2.84	45.6139	42.8983	46.0014	599.988	586.857	54.4188	64.2834	53.7424	63.2908	500.188	642.038	501.126	97.9401	52.8596	-1.16617	1	111115	-9999	-9999
11	13:48:53	1623.5	7.79431	7.53553	0.373928	713.366	8.88664	2.43189	6	1	2.84	45.7692	43.0959	46.1453	799.803	782.116	54.3458	64.3203	53.2017	62.8239	500.182	641.935	536.209	97.9381	58.8837	-1.11	1	111115	-9999	-9999
12	13:50:23	1713	8.74336	8.35399	0.350788	893.264	8.63225	2.49947	6	1	2.84	45.8896	43.2028	46.271	998.716	978.098	54.4404	64.1318	53.0039	62.253	500.155	642.339	523.11	97.9349	63.7854	-1.04617	1	111115	-9999	-9999
13	13:52:19	1829.5	8.79924	8.27593	0.341022	1081.13	8.6338	2.56333	6	1	2.84	46.0079	43.2941	46.4027	1199.84	1177.1	54.2137	63.9088	52.423	61.6595	500.174	642.832	511.516	97.9337	67.9443	-1.00438	1	111115	-9999	-9999

## Sheet: C5-cultivated Cag plant
5. A/Ci curve of leaves from plants grown in the INTERMEDIATE SUNLIGHT REGIMES
Species name: Capsicum annuum var. glabriusculum
Supporting information of the following article, Functional plasticity of Capsicum annuum var. glabriusculum through multiple traits
Researcher´s names: Alberto Jiménez Leyva, Antonio Orozco, Aldo Gutiérrez
Contact information: Alberto Jiménez, albertojl1984@gmail.com
Site of experimentation: Facilities of the Centro de Investigación en Alimentación y Desarrollo A.C. Hermosillo, Sonora, México.
Plants were grown in house-shaded conditions. See main manuscript for details.
Soil type: Cag plants were cultivated in a substrate with biological and physicochemical characteristics analogous to those in which wild Cag plants grow. See main manuscript and appendix A for details.
leaf light environment: 15±1.5 mol mˉ² dˉ¹
Water stress assessment: no water stress at the time of sampling. The plants were kept at a tensiometric moisture in the soil ˂3Kpa in order to avoid water stress throughout growing season
Instrument used: Licor-6400XT
Extra info: measurements were done in healthy mature leaves. See main manuscript for details.
SiteID	Latitude(Degrees)	Longitude(Degrees)	Elevation	SampleYear	SampleDayOfYear	GrowSeasonStart	GrowSeasonEnd	StandAge	CanopyHeight	LeafAreaIndex	SpeciesSampled	AveTimeResolution	SampleHeight	LeafAge	SpecificLeafArea	LfNitrogenContent	LfCarbonContent	LfPhosphContent
NoUnit	NorthPositive	EastPositive	m	NoUnit	DayOfYear	DayOfYear	DayOfYear	Year	m	m2/m2	NoBlankSpace	Minutes	m	days	m2/g	%	%	%
CIAD A.C Hermosillo, Sonora Mexico	29.1288	-110.907	250	2016	265	99	341	-9999	0.8	0.032	Capsicum annuum var. glabriusculum	3	0.8	45	0.034	1.66	43	0.37
Gamma*	Kc	Ko	Alpha	Rd	gi
Pa	Pa	Pa	NoUnit	umol/m2/s	umol/m2/s/Pa
these parameters were derived with the curve fitting tool from Sharkey et al., 2016, see article
Obs	HHMMSS	FTime	Photo	!AdjPhoto	!StomCond	!Ci	!Trmmol	!VpdL	Area	StmRat	BLCond	Tair	!Tleaf	TBlk	CO2R	CO2S	H2OR	H2OS	RH_R	RH_S	Flow	!PARi	PARo	Press	CsMch	HsMch	StableF	Status	PhiPS2	OxygenPress
NoUnit	HHMMSS	Second	umol/m2/s	umol/m2/s	mol/m2/s	umol/mol	mmol/m2/s	kPa	cm2	NA	mol/m2/s	oC	oC	oC	umol/mol	umol/mol	mmol/mol	mmol/mol	%	%	umol/s	umol/m2/s	umol/m2/s	Kpa	umol/mol	mmol/mol	NA	NA	NA	KPA
1	11:16:51	262	3.00427	3.00862	0.562104	377.208	4.42193	0.871726	6	1	2.84	37.5888	36.1908	37.8232	398.565	392.877	47.5742	52.5996	71.7808	79.2593	500.183	655.825	389.909	98.0986	44.4924	-0.483644	1	111115	-9999	-9999
2	11:18:23	353.5	1.64802	1.71804	0.502229	284.651	4.24313	0.91961	6	1	2.84	37.6744	36.2915	37.9156	298.688	295.209	47.6307	52.4534	71.5599	78.6712	500.203	655.916	390.229	98.0967	41.0378	-0.519479	1	111115	-9999	-9999
3	11:20:03	454	0.162032	0.296976	0.495053	195.264	4.26006	0.934441	6	1	2.84	37.7658	36.3781	38.0087	200.196	198.985	47.7548	52.5961	71.3574	78.4922	500.198	655.551	391.686	98.0974	37.228	-0.568089	1	111115	-9999	-9999
4	11:21:32	542.5	-0.24257	-0.0904492	0.479657	171.655	4.24413	0.955978	6	1	2.84	37.8761	36.5262	38.1159	174.118	173.525	48.0618	52.8835	71.417	78.4492	500.198	655.271	389.483	98.0961	36.2054	-0.58661	1	111115	-9999	-9999
5	11:23:02	632.5	-0.568788	-0.399811	0.475688	148.257	4.25432	0.964761	6	1	2.84	37.9733	36.6366	38.2191	148.573	148.497	48.3424	53.1742	71.4555	78.4646	500.197	655.675	393.379	98.0952	35.1665	-0.612496	1	111115	-9999	-9999
6	11:24:41	732	-0.976906	-0.792553	0.470321	127.388	4.31195	0.986984	6	1	2.84	38.07	36.7767	38.3278	125.191	125.713	48.537	53.4331	71.3372	78.4347	500.186	655.503	397.904	98.094	34.2204	-0.637368	1	111115	-9999	-9999
7	11:32:00	1170.5	-1.39856	-1.20045	0.522086	108.491	4.81073	1.00588	6	1	2.84	38.5503	37.2321	38.8085	104.285	105.355	49.3844	54.8385	70.6337	78.4343	500.194	654.934	416.512	98.0938	33.2101	-0.666066	1	111135	-9999	-9999
8	11:34:29	1319.5	3.14326	3.1469	0.496554	375.133	4.68572	1.02181	6	1	2.84	38.7489	37.3751	39.0107	399.43	393.448	49.8756	55.186	70.7025	78.0896	500.206	654.689	406.73	98.092	44.1937	-0.591592	1	111115	-9999	-9999
9	11:37:50	1521	4.93006	4.86706	0.509711	465.788	4.81083	1.02551	6	1	2.84	38.9783	37.5134	39.2532	500.738	491.985	50.1945	55.644	70.2485	77.7703	500.207	654.893	415.766	98.0916	47.5138	-0.571187	1	111115	-9999	-9999
10	11:39:40	1630.5	5.97729	5.8488	0.489469	557.37	4.72793	1.04288	6	1	2.84	39.1001	37.606	39.3802	600.483	589.966	50.447	55.8019	70.1702	77.4786	500.181	654.541	416.416	98.0892	50.5575	-0.540284	1	111115	-9999	-9999
11	11:41:35	1746	7.21009	6.94841	0.489166	747.076	4.75166	1.04848	6	1	2.84	39.2267	37.6553	39.512	800.963	787.824	50.5429	55.9238	69.7932	77.1197	500.204	654.348	416.138	98.0876	56.0183	-0.492394	1	111115	-9999	-9999
12	11:43:14	1845	7.74379	7.35001	0.455412	935.61	4.84	1.13472	6	1	2.84	39.3525	37.9462	39.6341	1000.13	985.125	50.6265	56.1064	69.3754	76.8511	500.201	654.132	420.363	98.0847	60.4103	-0.457784	1	111115	-9999	-9999
13	11:45:04	1955	7.43081	6.9043	0.420657	1129.01	4.7361	1.18885	6	1	2.84	39.5135	38.1293	39.7947	1199.98	1184.33	50.8703	56.232	69.1675	76.3574	500.19	653.817	409.656	98.0796	64.4155	-0.414308	1	111115	-9999	-9999

## Sheet: C6-cultivated Cag
6. A/Ci curve of leaves from plants grown in the INTERMEDIATE SUNLIGHT REGIMES
Species name: Capsicum annuum var. glabriusculum
Supporting information of the following article, Functional plasticity of Capsicum annuum var. glabriusculum through multiple traits
Researcher´s names: Alberto Jiménez Leyva, Antonio Orozco, Aldo Gutiérrez
Contact information: Alberto Jiménez, albertojl1984@gmail.com
Site of experimentation: Facilities of the Centro de Investigación en Alimentación y Desarrollo A.C. Hermosillo, Sonora, México.
Plants were grown in house-shaded conditions. See main manuscript for details.
Soil type: Cag plants were cultivated in a substrate with biological and physicochemical characteristics analogous to those in which wild Cag plants grow. See main manuscript and appendix A for details.
leaf light environment: 15±1.5 mol mˉ² dˉ¹
Water stress assessment: no water stress at the time of sampling. The plants were kept at a tensiometric moisture in the soil ˂3Kpa in order to avoid water stress throughout growing season
Instrument used: Licor-6400XT
Extra info: measurements were done in healthy mature leaves. See main manuscript for details.
SiteID	Latitude(Degrees)	Longitude(Degrees)	Elevation	SampleYear	SampleDayOfYear	GrowSeasonStart	GrowSeasonEnd	StandAge	CanopyHeight	LeafAreaIndex	SpeciesSampled	AveTimeResolution	SampleHeight	LeafAge	SpecificLeafArea	LfNitrogenContent	LfCarbonContent	LfPhosphContent
NoUnit	NorthPositive	EastPositive	m	NoUnit	DayOfYear	DayOfYear	DayOfYear	Year	m	m2/m2	NoBlankSpace	Minutes	m	days	m2/g	%	%	%
CIAD A.C Hermosillo, Sonora Mexico	29.1288	-110.907	250	2016	265	99	341	-9999	0.8	0.032	Capsicum annuum var. glabriusculum	3	0.8	45	0.034	1.66	43	0.37
Gamma*	Kc	Ko	Alpha	Rd	gi
Pa	Pa	Pa	NoUnit	umol/m2/s	umol/m2/s/Pa
the parameters were derived with the curve fitting tool from Sharkey et al., 2016, see article
Obs	HHMMSS	FTime	Photo	!AdjPhoto	!StomCond	!Ci	!Trmmol	!VpdL	Area	StmRat	BLCond	Tair	!Tleaf	TBlk	CO2R	CO2S	H2OR	H2OS	RH_R	RH_S	Flow	!PARi	PARo	Press	CsMch	HsMch	StableF	Status	PhiPS2	OxygenPress
NoUnit	HHMMSS	Second	umol/m2/s	umol/m2/s	mol/m2/s	umol/mol	mmol/m2/s	kPa	cm2	NA	mol/m2/s	oC	oC	oC	umol/mol	umol/mol	mmol/mol	mmol/mol	%	%	umol/s	umol/m2/s	umol/m2/s	Kpa	umol/mol	mmol/mol	NA	NA	NA	KPA
1	09:43:32	202.5	2.78986	2.78544	0.137646	359.392	0.828483	0.595123	6	1	2.84	28.794	28.7275	28.8003	400.701	396.96	33.3755	34.3352	82.3296	84.6424	500.179	668.316	136.92	97.9654	42.8972	0.112424	1	111115	-9999	-9999
2	09:45:17	307.5	1.86279	1.92612	0.161681	273.759	1.02171	0.629577	6	1	2.84	29.077	28.9963	29.0941	298.711	296.114	33.4337	34.617	81.1465	83.952	500.137	668.128	138.786	97.9674	39.4315	0.0694898	1	111115	-9999	-9999
3	09:46:56	407	0.702211	0.830612	0.200105	190.975	1.23636	0.623286	6	1	2.84	29.3346	29.0875	29.364	200.109	198.972	33.466	34.8974	80.0234	83.3831	500.15	667.991	141.355	97.9699	35.7205	0.0142606	1	111115	-9999	-9999
4	09:48:25	495.5	0.361603	0.506964	0.222333	169.035	1.42011	0.6488	6	1	2.84	29.5525	29.3124	29.5907	174.41	173.68	33.5322	35.1759	79.2077	83.0005	500.153	667.941	143.087	97.9722	34.6715	-0.00152081	1	111115	-9999	-9999
5	09:49:54	584.5	-0.0281327	0.133929	0.24536	147.342	1.59738	0.666053	6	1	2.84	29.7607	29.4879	29.8117	149.053	148.802	33.5761	35.4244	78.3785	82.5929	500.168	667.893	145.312	97.9742	33.7035	-0.0231578	1	111115	-9999	-9999
6	09:51:34	685	-0.349697	-0.172017	0.276713	126.281	1.8332	0.684405	6	1	2.84	29.9881	29.683	30.0493	125.392	125.536	33.5926	35.7133	77.391	82.1863	500.153	667.545	150.985	97.9768	32.719	-0.0457713	1	111135	-9999	-9999
7	09:58:53	1123.5	-0.502847	-0.308859	0.402802	103.207	2.73037	0.727561	6	1	2.84	30.8657	30.3574	30.9665	101.948	102.216	33.8009	36.9553	73.9838	80.8862	500.147	667.124	163.777	97.9871	31.7724	-0.0724627	1	111115	-9999	-9999
8	10:02:35	1345.5	3.52336	3.6836	0.390742	373.361	2.80113	0.76613	6	1	2.84	31.2535	30.6716	31.3707	399.961	394.409	34.1311	37.3658	73.2248	80.0002	500.16	666.636	162.742	97.9898	43.3853	-0.00909299	1	111115	-9999	-9999
9	10:04:25	1455.5	4.72611	4.63683	0.391122	464.838	2.8809	0.787062	6	1	2.84	31.4436	30.8166	31.5679	500.132	492.76	34.2014	37.5276	72.5905	79.4827	500.178	666.49	165.791	97.9907	46.6079	0.0175985	1	111115	-9999	-9999
10	10:06:18	1568.5	5.513	5.38801	0.376144	557.508	2.92133	0.825773	6	1	2.84	31.6301	31.0167	31.7561	600.253	591.567	34.2825	37.6549	71.9985	78.914	500.183	666.224	169.055	97.9923	49.5685	0.0396436	1	111115	-9999	-9999
11	10:08:38	1709	6.69447	6.59941	0.354372	744.009	2.90324	0.865041	6	1	2.84	31.8471	31.155	31.9814	799.359	788.582	34.267	37.6186	70.9353	77.875	500.181	666.352	173.449	97.9932	54.6883	0.0915158	1	111115	-9999	-9999
12	10:10:07	1797.5	7.00458	6.68542	0.308932	933.991	2.6844	0.904269	6	1	2.84	31.9805	31.2936	32.1172	999.839	988.255	34.4875	37.5864	70.992	77.2224	500.209	666.021	177.434	97.9927	59.1495	0.132493	1	111115	-9999	-9999
13	10:12:23	1933.5	7.40435	7.3892	0.279644	1123.04	2.60105	0.958804	6	1	2.84	32.1806	31.4548	32.325	1200.21	1187.62	34.4574	37.4608	69.9962	76.0988	500.157	666.088	205.249	97.9929	63.2729	0.172269	1	111115	-9999	-9999

## Sheet: C7--cultivated Cag 
7. A/Ci curve of leaves from plants grown in the LOW SUNLIGHT REGIMES
Species name: Capsicum annuum var. glabriusculum
Supporting information of the following article, Functional plasticity of Capsicum annuum var. glabriusculum through multiple traits
Researcher´s names: Alberto Jiménez Leyva, Antonio Orozco, Aldo Gutiérrez
Contact information: Alberto Jiménez, albertojl1984@gmail.com
Site of experimentation: Facilities of the Centro de Investigación en Alimentación y Desarrollo A.C. Hermosillo, Sonora, México.
Plants were grown in house-shaded conditions. See main manuscript for details.
Soil type: Cag plants were cultivated in a substrate with biological and physicochemical characteristics analogous to those in which wild Cag plants grow. See main manuscript and appendix A for details.
leaf light environment: 2±0.5 mol mˉ²dˉ¹
Water stress assessment: no water stress at the time of sampling. The plants were kept at a tensiometric moisture in the soil ˂3Kpa in order to avoid water stress throughout growing season
Instrument used: Licor-6400XT
Extra info: measurements were done in healthy mature leaves. See main manuscript for details.
SiteID	Latitude(Degrees)	Longitude(Degrees)	Elevation	SampleYear	SampleDayOfYear	GrowSeasonStart	GrowSeasonEnd	StandAge	CanopyHeight	LeafAreaIndex	SpeciesSampled	AveTimeResolution	SampleHeight	LeafAge	SpecificLeafArea	LfNitrogenContent	LfCarbonContent	LfPhosphContent
NoUnit	NorthPositive	EastPositive	m	NoUnit	DayOfYear	DayOfYear	DayOfYear	Year	m	m2/m2	NoBlankSpace	Minutes	m	days	m2/g	%	%	%
CIAD A.C Hermosillo, Sonora Mexico	29.1288	-110.907	250	2016	266	100	341	-9999	0.8	0.22	Capsicum annuum var. glabriusculum	3	0.8	46	0.067	3.75	39	0.29
Gamma*	Kc	Ko	Alpha	Rd	gi
Pa	Pa	Pa	NoUnit	umol/m2/s	umol/m2/s/Pa
these parameters were derived with the curve fitting tool from Sharkey et al., 2016, see article
Obs	HHMMSS	FTime	Photo	!AdjPhoto	!StomCond	!Ci	!Trmmol	!VpdL	Area	StmRat	BLCond	Tair	!Tleaf	TBlk	CO2R	CO2S	H2OR	H2OS	RH_R	RH_S	Flow	!PARi	PARo	Press	CsMch	HsMch	StableF	Status	PhiPS2	OxygenPress
NoUnit	HHMMSS	Second	umol/m2/s	umol/m2/s	mol/m2/s	umol/mol	mmol/m2/s	kPa	cm2	NA	mol/m2/s	oC	oC	oC	umol/mol	umol/mol	mmol/mol	mmol/mol	%	%	umol/s	umol/m2/s	umol/m2/s	Kpa	umol/mol	mmol/mol	NA	NA	NA	KPA
1	10:51:16	169.5	3.12216	3.12629	0.139297	344.489	2.6385	1.85225	6	1	2.84	35.6845	35.2014	35.9132	398.5	393.51	36.3411	39.3815	60.8009	65.7936	500.184	96.324	52.438	98.0011	44.1879	-0.0992419	1	111115	-9999	-9999
2	10:52:52	265	1.94232	2.0123	0.14722	264.481	2.80304	1.86616	6	1	2.84	35.8172	35.3267	36.0471	298.757	295.434	36.4152	39.6442	60.5106	65.7487	500.192	96.2165	53.7453	98.0015	40.6696	-0.149016	1	111115	-9999	-9999
3	10:54:31	364.5	0.414384	0.549377	0.169062	188.638	3.20784	1.8724	6	1	2.84	35.9745	35.4819	36.2065	200.205	198.943	36.3924	40.0862	59.9395	65.9076	500.18	96.2035	57.956	98.0009	36.9687	-0.204772	1	111115	-9999	-9999
4	10:56:00	453	0.0959737	0.248221	0.188205	166.92	3.52263	1.85799	6	1	2.84	36.094	35.5812	36.3359	174.01	173.164	36.5037	40.5577	59.7696	66.2467	500.22	96.1496	60.4189	98.0019	35.8627	-0.231925	1	111115	-9999	-9999
5	10:57:30	543	-0.451079	-0.282269	0.2173	147.595	4.00023	1.84425	6	1	2.84	36.2273	35.6696	36.4699	148.878	148.706	36.387	40.9888	59.0647	66.463	500.184	96.1749	60.292	98.0017	34.9054	-0.261656	1	111115	-9999	-9999
6	10:59:08	641	-0.85582	-0.671519	0.234291	128.013	4.29185	1.84449	6	1	2.84	36.363	35.811	36.6146	125.358	125.737	36.5193	41.454	58.9123	66.7183	500.199	96.0973	60.9807	98.0015	33.9251	-0.288134	1	111135	-9999	-9999
7	11:06:28	1081.5	-1.09119	-0.893317	0.331756	107.881	5.90952	1.84636	6	1	2.84	37.0467	36.4253	37.3055	104.875	105.436	36.7248	43.5053	56.9384	67.4495	500.174	95.8358	69.9779	97.9977	33.1038	-0.326113	1	111115	-9999	-9999
8	11:08:51	1224	3.28815	3.292	0.328277	363.462	5.93035	1.8696	6	1	2.84	37.2258	36.5788	37.4986	399.831	393.09	36.9933	43.7955	56.9707	67.2375	500.186	95.8545	72.3691	97.9957	44.5177	-0.274699	1	111115	-9999	-9999
9	11:12:11	1424.5	4.75225	4.6899	0.329625	450.166	6.16757	1.93604	6	1	2.84	37.4457	36.836	37.7309	500.348	491.014	36.9375	44.0101	56.1646	66.7575	500.193	95.7783	70.3924	97.9913	47.8583	-0.255168	1	111115	-9999	-9999
10	11:14:04	1537	5.39086	5.26185	0.322445	540.928	6.07389	1.94449	6	1	2.84	37.5895	36.8706	37.8796	599.717	588.961	37.081	44.0452	55.9871	66.2937	500.243	95.7457	68.6769	97.9904	50.893	-0.233031	1	111115	-9999	-9999
11	11:15:56	1649.5	6.32717	6.06614	0.310877	725.809	6.04649	1.99982	6	1	2.84	37.7326	37.0235	38.0279	800.473	787.174	37.0834	44.0172	55.5094	65.738	500.192	95.7081	72.1505	97.9881	56.332	-0.174716	1	111115	-9999	-9999
12	11:17:26	1739	6.80497	6.41199	0.286863	909.714	5.80656	2.06485	6	1	2.84	37.8477	37.1787	38.1431	999.293	984.274	37.2426	43.902	55.4384	65.1574	500.192	95.6397	71.909	97.9862	60.8593	-0.123915	1	111115	-9999	-9999
13	11:19:15	1848.5	7.13551	6.60896	0.26684	1096.61	5.60139	2.12746	6	1	2.84	38.0211	37.293	38.3108	1200.74	1184.22	37.243	43.6688	54.8725	64.2057	500.184	95.5839	70.7984	97.9865	64.9472	-0.0755755	1	111115	-9999	-9999

## Sheet: C8-cultivated Cag 
8. A/Ci curve of leaves from plants grown in the LOW SUNLIGHT REGIMES
Species name: Capsicum annuum var. glabriusculum
Supporting information of the following article, Functional plasticity of Capsicum annuum var. glabriusculum through multiple traits
Researcher´s names: Alberto Jiménez Leyva, Antonio Orozco, Aldo Gutiérrez
Contact information: Alberto Jiménez, albertojl1984@gmail.com
Site of experimentation: Facilities of the Centro de Investigación en Alimentación y Desarrollo A.C. Hermosillo, Sonora, México.
Plants were grown in house-shaded conditions. See main manuscript for details.
Soil type: Cag plants were cultivated in a substrate with biological and physicochemical characteristics analogous to those in which wild Cag plants grow. See main manuscript and appendix A for details.
leaf light environment: 2±0.5 mol mˉ²dˉ¹
Water stress assessment: no water stress at the time of sampling. The plants were kept at a tensiometric moisture in the soil ˂3Kpa in order to avoid water stress throughout growing season
Instrument used: Licor-6400XT
Extra info: measurements were done in healthy mature leaves. See main manuscript for details.
SiteID	Latitude(Degrees)	Longitude(Degrees)	Elevation	SampleYear	SampleDayOfYear	GrowSeasonStart	GrowSeasonEnd	StandAge	CanopyHeight	LeafAreaIndex	SpeciesSampled	AveTimeResolution	SampleHeight	LeafAge	SpecificLeafArea	LfNitrogenContent	LfCarbonContent	LfPhosphContent
NoUnit	NorthPositive	EastPositive	m	NoUnit	DayOfYear	DayOfYear	DayOfYear	Year	m	m2/m2	NoBlankSpace	Minutes	m	days	m2/g	%	%	%
CIAD A.C Hermosillo, Sonora Mexico	29.1288	-110.907	250	2016	266	100	341	-9999	0.8	0.16	Capsicum annuum var. glabriusculum	3	0.8	46	0.079	2.47	47	0.29
Gamma*	Kc	Ko	Alpha	Rd	gi
Pa	Pa	Pa	NoUnit	umol/m2/s	umol/m2/s/Pa
these parameters were derived with the curve fitting tool from Sharkey et al., 2016, see article
Obs	HHMMSS	FTime	Photo	!AdjPhoto	!StomCond	!Ci	!Trmmol	!VpdL	Area	StmRat	BLCond	Tair	!Tleaf	TBlk	CO2R	CO2S	H2OR	H2OS	RH_R	RH_S	Flow	!PARi	PARo	Press	CsMch	HsMch	StableF	Status	PhiPS2	OxygenPress
NoUnit	HHMMSS	Second	umol/m2/s	umol/m2/s	mol/m2/s	umol/mol	mmol/m2/s	kPa	cm2	NA	mol/m2/s	oC	oC	oC	umol/mol	umol/mol	mmol/mol	mmol/mol	%	%	umol/s	umol/m2/s	umol/m2/s	Kpa	umol/mol	mmol/mol	NA	NA	NA	KPA
1	11:57:43	133	2.41126	2.4143	0.173683	353.086	4.97394	2.80535	6	1	2.84	39.6968	39.0861	40.0297	399.732	394.486	37.7134	43.4203	50.7805	58.317	500.225	95.4358	77.7792	97.9702	44.7724	-0.283583	1	111115	-9999	-9999
2	11:59:20	230.5	1.31872	1.38849	0.172386	269.057	4.95984	2.81704	6	1	2.84	39.7102	39.1163	40.0438	298.945	295.605	37.7277	43.4187	50.7291	58.2727	500.208	95.4572	75.256	97.9694	41.2076	-0.318465	1	111115	-9999	-9999
3	12:00:59	329.5	-0.13737	-0.00248261	0.176945	190.94	5.10968	2.83059	6	1	2.84	39.7653	39.2237	40.0914	200.179	199.123	37.8371	43.6983	50.7273	58.4708	500.207	95.4859	73.4599	97.9689	37.5204	-0.379885	1	111115	-9999	-9999
4	12:02:29	419.5	-0.394339	-0.242207	0.179648	168.884	5.1797	2.82809	6	1	2.84	39.7969	39.2734	40.1248	174.111	173.506	37.9776	43.918	50.8317	58.672	500.195	95.3743	80.927	97.9681	36.3751	-0.392516	1	111115	-9999	-9999
5	12:04:00	510	-0.820479	-0.651883	0.176009	149.802	5.03176	2.80102	6	1	2.84	39.8496	39.2105	40.1814	149.064	149.148	38.1793	43.9498	50.9877	58.5449	500.2	95.3696	77.0939	97.9666	35.4342	-0.404856	1	111115	-9999	-9999
6	12:05:41	611.5	-1.07938	-0.894917	0.181883	129.38	5.21071	2.81135	6	1	2.84	39.9152	39.3108	40.2476	125.017	125.527	38.2625	44.2366	50.8889	58.7193	500.178	95.2675	78.8129	97.965	34.3444	-0.422576	1	111135	-9999	-9999
7	12:12:43	1033	-0.872318	-0.675243	0.19781	108.904	5.53865	2.76122	6	1	2.84	39.9143	39.3255	40.2527	106.202	106.541	38.4602	44.8065	51.0548	59.4786	500.181	95.2561	77.796	97.9641	33.5921	-0.445109	1	111115	-9999	-9999
8	12:16:34	1264.5	2.99668	3.00059	0.201618	350.377	5.61517	2.74866	6	1	2.84	40.0341	39.3958	40.3632	399.42	393.177	38.7838	45.2149	51.2564	59.6322	500.19	95.361	74.0277	97.9546	44.7727	-0.356875	1	111115	-9999	-9999
9	12:18:23	1373	4.064	4.0014	0.199735	434.955	5.60876	2.76879	6	1	2.84	40.1037	39.4943	40.4324	499.719	491.538	38.9763	45.3986	51.3548	59.6513	500.213	95.3367	69.7151	97.9524	47.9796	-0.326243	1	111115	-9999	-9999
10	12:20:14	1484.5	4.75338	4.62441	0.204129	524.456	5.77038	2.79026	6	1	2.84	40.2135	39.6034	40.5377	600.571	590.78	39.0065	45.6126	51.0592	59.5814	500.191	95.2252	85.1482	97.9502	51.1746	-0.308089	1	111115	-9999	-9999
11	12:21:59	1589.5	5.84123	5.57969	0.204548	703.064	5.8283	2.81183	6	1	2.84	40.328	39.7107	40.6493	800.162	787.649	39.1501	45.8208	50.9346	59.4866	500.213	95.1523	82.636	97.9471	56.4284	-0.260928	1	111115	-9999	-9999
12	12:23:31	1681	6.30424	5.91066	0.200819	886.8	5.76227	2.82734	6	1	2.84	40.4036	39.7879	40.7212	1000.03	985.654	39.3781	45.9724	51.0586	59.442	500.187	95.1271	83.8968	97.9441	60.9897	-0.216841	1	111115	-9999	-9999
13	12:25:16	1786.5	6.83098	6.30492	0.19894	1070.53	5.77635	2.85873	6	1	2.84	40.4794	39.8665	40.8056	1200.69	1184.29	39.3574	45.9682	50.7891	59.1967	500.166	95.1492	79.7011	97.942	64.9309	-0.177134	1	111115	-9999	-9999

[truncated: 24 more sheets: C9-cultivated Cag , C10-cultivated Cag , C11-cultivated Cag , C12-cultivated Cag, C13-Wild Cag , C14-Wild Cag plant, C15-Wild Cag plant, C16- Wild Cag plant, C17-Wild Cag plant, C18-Wild Cag plant, C19-Wild Cag plant, C20-Wild Cag plants, C21-cultivated Cag plant, C22-cultivated Cag plant, C23-cultivated Cag plant, C24-cultivated Cag plant, C25-cultivated Cag plant, C26-cultivated Cag plant, C27-cultivated Cag plant, C28-cultivated Cag plant …]
